# Supplementary material for: The Ninhydrin Reaction Revisited: Optimisation and Application for Quantification of Free Amino Acids
Source: Molecules. 2024 Jul 10;29(14):3262. doi: 10.3390/molecules29143262 (PMC11278723; doi:10.3390/molecules29143262)
Supplement: Supplementary file 1 [file molecules-29-03262-s001.zip]

Archive with 7 entries (7 files):
- Supplementary Figure S1.pdf
- Supplementary Figure S2.pdf
- Supplementary Figure S3.pdf
- Supplementary Figure S4.pdf
- Supplementary Figure S5.pdf
- Supplementary Methods S1.pdf
- Supplementary Table S1.pdf
